# Supplementary material for: Functional analysis of the SlERF01 gene in disease resistance to S. lycopersici
Source: BMC Plant Biol. 2020 Aug 15;20:376. doi: 10.1186/s12870-020-02588-w (PMC7429758; doi:10.1186/s12870-020-02588-w)
Supplement: Supplementary file 2 — Additional file 2: Table S2. [file 12870_2020_2588_MOESM2_ESM.xlsx]

## Sheet: Sheet1
														2^(-△△Ct)(quantity)
	gene 1	gene 2	gene 3	EF1α		△Ct1	△Ct2	△Ct3		△△Ct1	△△Ct2	△△Ct3		1	2	3	average
WT-1	25.04	24.59	25.15	19.02		6.02	5.57	6.13		0	0	0		1	1	1	1
OE5	23.77	23.26	23.96	20.29		3.48	2.97	3.67		-2.54	-2.6	-2.46		5.81589	6.06287	5.50217	5.79364	0.281011
OE11	23.51	23.27	23.67	20.07		3.44	3.2	3.6		-2.58	-2.37	-2.53		5.9794	5.16941	5.77572	5.64151	0.421341
OE15	23.98	23.38	24.01	20.28		3.7	3.1	3.73		-2.32	-2.47	-2.4		4.99332	5.54044	5.27803	5.2706	0.273634
S-WT	24.61	24.23	25.12	20.02		4.59	4.21	5.1		-1.43	-1.36	-1.03		2.69447	2.56685	2.04202	2.43445	0.345787
S-OE5	20.39	20.04	20.58	20.05		0.34	-0.01	0.53		-5.68	-5.58	-5.6		51.2685	47.8352	48.5029	49.2022	1.82033
S-OE11	20.45	20.01	20.47	20.31		0.14	-0.3	0.16		-5.88	-5.87	-5.97		58.892	58.4852	62.6829	60.02	2.31506
S-OE15	20.02	19.57	20.12	19.89		0.13	-0.32	0.23		-5.89	-5.89	-5.9		59.3016	59.3016	59.7141	59.4391	0.238143
WT-2	26.82	27.33	27.53	21.25		5.57	6.08	6.28		0	0	0		1	1	1	1
TRV3	26.27	26.51	26.29	21.19		5.08	5.32	5.1		-0.49	-0.76	-1.18		1.40444	1.69349	2.26577	1.7879	0.438354
TRV7	27.04	26.21	26.01	21.07		5.97	5.14	4.94		0.4	-0.94	-1.34		0.757858	1.91853	2.53151	1.73597	0.90081
TRV8	26.27	26.88	26.29	21.38		4.89	5.5	4.91		-0.68	-0.58	-1.37		1.60214	1.49485	2.58471	1.8939	0.600657
S-WT	23.02	23.14	23.48	20.14		2.88	3	3.34		-2.69	-3.08	-2.94		6.45313	8.45614	7.67411	7.5278	1.00949
S-TRV3	24.52	24.76	24.97	20.61		3.91	4.15	4.36		-1.66	-1.93	-1.92		3.16017	3.81055	3.78423	3.58498	0.368138
S-TRV7	24.49	25.11	24.97	20.31		4.18	4.8	4.66		-1.39	-1.28	-1.62		2.62079	2.42839	3.07375	2.70764	0.331331
S-TRV8	25.09	25.22	25.36	20.29		4.8	4.93	5.07		-0.77	-1.15	-1.21		1.70527	2.21914	2.31338	2.07926	0.327296
PR1
TRV::00	26.23	26.45	26.24	20.15		6.08	6.3	6.09		0	0	0		1	1	1	1
TRV::SlERF01	26.44	26.25	26.7	20.04		6.4	6.21	6.66		0.32	-0.09	0.57		0.80107	1.06437	0.673617	0.846352	0.199273
S-TRV::00	23.79	24.08	23.87	19.92		3.87	4.16	3.95		-2.21	-2.14	-2.14		4.62675	4.40762	4.40762	4.48066	0.126516
S-TRV::SlERF01	25.34	25.25	25.78	20.21		5.13	5.04	5.57		-0.95	-1.26	-0.52		1.93187	2.39496	1.43396	1.92026	0.480606
35s::00	26.47	26.29	26.67	20.23		6.24	6.06	6.44		0	0	0		1	1	1	1
35s::SlERF01	26.37	26.28	26.89	20.25		6.12	6.03	6.64		-0.12	-0.03	0.2		1.08673	1.02101	0.870551	0.992766	0.110826
S-35s::00	24.67	24.16	24.78	20.51		4.16	3.65	4.27		-2.08	-2.41	-2.17		4.22807	5.31474	4.50023	4.68102	0.565443
S-35s::SlERF01	20.32	20.15	20.56	20.89		-0.57	-0.74	-0.33		-6.81	-6.8	-6.77		112.206	111.43	109.137	110.924	1.5955
SA（MO）
0h	27.14	27.25	27.12	20.67		6.47	6.58	6.45		0	0	0		1	1	1	1
12h	25.86	25.71	25.88	20.78		5.08	4.93	5.1		-1.39	-1.65	-1.35		2.62079	3.13834	2.54912	2.76941	0.321499
24h	22.03	22.16	22.12	20.63		1.4	1.53	1.49		-5.07	-5.05	-4.96		33.5909	33.1285	31.125	32.6148	1.31079
48h	22.49	22.54	22.55	20.51		1.98	2.03	2.04		-4.49	-4.55	-4.41		22.4711	23.4254	21.259	22.3852	1.08575
72h	24.02	24.11	24.27	20.94		3.08	3.17	3.33		-3.39	-3.41	-3.12		10.4831	10.6295	8.69388	9.9355	1.07777
SA（MT）
0h	27.11	27.43	27.63	20.69		6.42	6.74	6.94		0	0	0		1	1	1	1
12h	23.01	23.33	23.42	21.06		1.95	2.27	2.36		-4.47	-4.47	-4.58		22.1618	22.1618	23.9176	22.747	1.01373
24h	25.16	25.21	25.52	20.63		4.53	4.58	4.89		-1.89	-2.16	-2.05		3.70635	4.46915	4.14106	4.10552	0.382638
48h	22.33	22.56	22.85	20.94		1.39	1.62	1.91		-5.03	-5.12	-5.03		32.6724	34.7755	32.6724	33.3734	1.21424
72h	24.15	24.42	24.51	20.99		3.16	3.43	3.52		-3.26	-3.31	-3.42		9.57983	9.91766	10.7034	10.067	0.576484
SA（OE）
0h	26.27	26.31	26.82	21.25		5.02	5.06	5.57		0	0	0		1	1	1	1
12h	23.58	23.99	24.14	21.01		2.57	2.98	3.13		-2.45	-2.08	-2.44		5.46416	4.22807	5.42642	5.03955	0.703014
24h	19.98	20.08	20.51	21.22		-1.24	-1.14	-0.71		-6.26	-6.2	-6.28		76.6386	73.5167	77.7085	75.9546	2.178
48h	20.88	20.95	21.57	20.81		0.07	0.14	0.76		-4.95	-4.92	-4.81		30.91	30.2738	28.0514	29.7451	1.50086
72h	22.62	22.43	23.25	21.15		1.47	1.28	2.1		-3.55	-3.78	-3.47		11.7127	13.737	11.0809	12.1769	1.38759
JA（MO）
0h	27.14	27.25	27.12	20.67		6.47	6.58	6.45		0	0	0		1	1	1	1
24h	25.41	25.26	25.73	20.82		4.59	4.44	4.91		-1.88	-2.14	-1.54		3.68075	4.40762	2.90795	3.66544	0.749955
48h	24.03	24.19	24.12	20.33		3.7	3.86	3.79		-2.77	-2.72	-2.66		6.82108	6.58873	6.32033	6.57671	0.25059
72h	22.12	22.08	22.03	20.41		1.71	1.67	1.62		-4.76	-4.91	-4.83		27.0958	30.0647	28.443	28.5345	1.48655
96h	23.25	23.19	23.09	20.83		2.42	2.36	2.26		-4.05	-4.22	-4.19		16.5642	18.6357	18.2522	17.8174	1.10208
JA（MT）
0h	27.11	27.43	27.63	20.69		6.42	6.74	6.94		0	0	0		1	1	1	1
24h	28.81	28.59	28.72	21.15		7.66	7.44	7.57		1.24	0.7	0.63		0.423373	0.615572	0.646176	0.561707	0.120774
48h	29.22	29.18	29.42	20.55		8.67	8.63	8.87		2.25	1.89	1.93		0.210224	0.269807	0.262429	0.247487	0.0324806
72h	29.31	29.11	29.57	20.75		8.56	8.36	8.82		2.14	1.62	1.88		0.22688	0.325335	0.271684	0.274633	0.0492941
96h	27.24	27.58	27.91	21.34		5.9	6.24	6.57		-0.52	-0.5	-0.37		1.43396	1.41421	1.29235	1.38017	0.0766931
JA（OE）
0h	26.69	26.71	26.42	21.07		5.62	5.64	5.35		0	0	0		1	1	1	1
24h	24.09	24.22	24.01	21.02		3.07	3.2	2.99		-2.55	-2.44	-2.36		5.85634	5.42642	5.1337	5.47215	0.363484
48h	22.19	22.21	22.01	21.11		1.08	1.1	0.9		-4.54	-4.54	-4.45		23.2636	23.2636	21.8566	22.7946	0.812283
72h	20.99	21.01	20.69	20.85		0.14	0.16	-0.16		-5.48	-5.48	-5.51		44.6318	44.6318	45.5696	44.9444	0.541444
96h	22.49	22.47	22.19	20.77		1.72	1.7	1.42		-3.9	-3.94	-3.93		14.9285	15.3482	15.2422	15.173	0.218244
