# Supplementary material for: Functional analysis of the SlERF01 gene in disease resistance to S. lycopersici
Source: BMC Plant Biol. 2020 Aug 15;20:376. doi: 10.1186/s12870-020-02588-w (PMC7429758; doi:10.1186/s12870-020-02588-w)
Supplement: Supplementary file 3 — Additional file 3: Table S3. [file 12870_2020_2588_MOESM3_ESM.xlsx]

## Sheet: Sheet2
	Name	Peak area	Peak area+60118	SA content
	CAM-1	361789	344796	7.22358
	CAM-2	363119	346126	7.25145
	CAM-3	362146	345153	7.23106
	S-CAM-1	431005	414012	8.67368
	S-CAM-2	431019	414026	8.67397
	S-CAM-3	431311	414318	8.68009
	CAM-SlERF01-1	430174	413181	8.65627
	CAM-SlERF01-2	425421	408428	8.55669
	CAM-SlERF01-3	425310	408317	8.55437
	S-CAM-SlERF01-1	2848448	2831455	59.3198
	S-CAM-SlERF01-2	2847905	2830912	59.3085
	S-CAM-SlERF01-3	2848137	2831144	59.3133
	Name	Peak area	Peak area+46083	JA content
	CAM-1	1481873	1.47301e+06	28.8396
	CAM-2	1471940	1.46308e+06	28.6451
	CAM-3	1491799	1.48294e+06	29.0339
	S-CAM-1	1801497	1.79263e+06	35.0974
	S-CAM-2	1801530	1.79267e+06	35.098
	S-CAM-3	1801504	1.79264e+06	35.0975
	CAM-SLERF01-1	1585827	1.57696e+06	30.8749
	CAM-SLERF01-2	1595901	1.58704e+06	31.0721
	CAM-SLERF01-3	1595894	1.58703e+06	31.072
	S-CAM-SLERF01-1	4692388	4.68353e+06	91.6972
	S-CAM-SLERF01-2	4692378	4.68352e+06	91.697
	S-CAM-SLERF01-3	4692402	4.68354e+06	91.6975
